# Supplementary material for: Re-Emergence of Dengue Serotype 3 in the Context of a Large Religious Gathering Event in Touba, Senegal
Source: Int J Environ Res Public Health. 2022 Dec 16;19(24):16912. doi: 10.3390/ijerph192416912 (PMC9779395; doi:10.3390/ijerph192416912)
Supplement: Supplementary file 1 [file ijerph-19-16912-s001.zip]

Archive with 1 entries (1 files):
- ijerph-2040187-supplementary.pdf
